# Supplementary material for: Comparative Interaction Studies of Quercetin with 2-Hydroxyl-propyl-β-cyclodextrin and 2,6-Methylated-β-cyclodextrin
Source: Molecules. 2022 Aug 26;27(17):5490. doi: 10.3390/molecules27175490 (PMC9458201; doi:10.3390/molecules27175490)
Supplement: Supplementary file 1 [file molecules-27-05490-s001.zip]

Archive with 1 entries (1 files):
- molecules-1829167-supplementary.pdf
